# Supplementary material for: CDC50 Orthologues in Plasmodium falciparum Have Distinct Roles in Merozoite Egress and Trophozoite Maturation
Source: mBio. 2022 Jul 12;13(4):e01635-22. doi: 10.1128/mbio.01635-22 (PMC9426505; doi:10.1128/mbio.01635-22)
Supplement: TABLE S1 [file mbio.01635-22-s0001.xlsx]

## Sheet: CDC50B
Fold enrichment	-Log10 P-value	Accession	Annotation
10	2.30392	PF3D7_0212900.1	arginyl-tRNA--protein transferase | transcript_product=arginyl-tRNA--protein transferase | location=Pf3D7_02_v3:533253-534350(+) | protein_length=365 | sequence_SO=chromosome | SO=protein_coding | is_pseudo=false
10	4.03406	PF3D7_0321500.1	peptidase, putative | transcript_product=peptidase, putative | location=Pf3D7_03_v3:896546-899770(-) | protein_length=1074 | sequence_SO=chromosome | SO=protein_coding | is_pseudo=false
10	3.45713	PF3D7_0615700.1	RNA and export factor binding protein, putative | transcript_product=RNA and export factor binding protein, putative | location=Pf3D7_06_v3:656376-657636(+) | protein_length=156 | sequence_SO=chromosome | SO=protein_coding | is_pseudo=false
10	2.30392	PF3D7_0708500.1	heat shock protein 86 family protein | transcript_product=heat shock protein 86 family protein | location=Pf3D7_07_v3:385583-388321(-) | protein_length=912 | sequence_SO=chromosome | SO=protein_coding | is_pseudo=false
10	3.45713	PF3D7_0709700.1	prodrug activation and resistance esterase | transcript_product=prodrug activation and resistance esterase | location=Pf3D7_07_v3:435089-436195(-) | protein_length=368 | sequence_SO=chromosome | SO=protein_coding | is_pseudo=false
10	8.07839	PF3D7_1003000.1	conserved protein, unknown function | transcript_product=conserved protein, unknown function | location=Pf3D7_10_v3:142419-146237(+) | protein_length=1272 | sequence_SO=chromosome | SO=protein_coding | is_pseudo=false
10	2.88042	PF3D7_1133300.1	LEM3/CDC50 family protein, putative | transcript_product=LEM3/CDC50 family protein, putative | location=Pf3D7_11_v3:1290501-1291601(+) | protein_length=366 | sequence_SO=chromosome | SO=protein_coding | is_pseudo=false
10	20	PF3D7_1138400.1	guanylyl cyclase | transcript_product=guanylyl cyclase | location=Pf3D7_11_v3:1501011-1513691(-) | protein_length=4226 | sequence_SO=chromosome | SO=protein_coding | is_pseudo=false
4.80736	6.91356	PF3D7_0707200.1	conserved Plasmodium protein, unknown function | transcript_product=conserved Plasmodium protein, unknown function | location=Pf3D7_07_v3:329936-336325(-) | protein_length=2129 | sequence_SO=chromosome | SO=protein_coding | is_pseudo=false
3.32193	2.11315	PF3D7_0528800.1	nucleolar preribosomal GTPase, putative | transcript_product=nucleolar preribosomal GTPase, putative | location=Pf3D7_05_v3:1180425-1182038(-) | protein_length=537 | sequence_SO=chromosome | SO=protein_coding | is_pseudo=false
3.32193	2.11315	PF3D7_1130200.1	60S ribosomal protein P0 | transcript_product=60S ribosomal protein P0 | location=Pf3D7_11_v3:1165221-1166171(+) | protein_length=316 | sequence_SO=chromosome | SO=protein_coding | is_pseudo=false
3.32193	2.11315	PF3D7_1231100.1	ras-related protein Rab-2 | transcript_product=ras-related protein Rab-2 | location=Pf3D7_12_v3:1276257-1277734(+) | protein_length=213 | sequence_SO=chromosome | SO=protein_coding | is_pseudo=false
2.848	6.01888	PF3D7_1451900.1	ribosome biogenesis protein TSR1, putative | transcript_product=ribosome biogenesis protein TSR1, putative | location=Pf3D7_14_v3:2128168-2131257(-) | protein_length=1029 | sequence_SO=chromosome | SO=protein_coding | is_pseudo=false
2.81492	4.09977	PF3D7_0102200.1	ring-infected erythrocyte surface antigen | transcript_product=ring-infected erythrocyte surface antigen | location=Pf3D7_01_v3:98819-102282(+) | protein_length=1085 | sequence_SO=chromosome | SO=protein_coding | is_pseudo=false
2.80735	2.52173	PF3D7_1368200.1	ABC transporter E family member 1, putative | transcript_product=ABC transporter E family member 1, putative | location=Pf3D7_13_v3:2713463-2715436(-) | protein_length=619 | sequence_SO=chromosome | SO=protein_coding | is_pseudo=false
2.58496	2.0559	PF3D7_0309600.1	60S acidic ribosomal protein P2 | transcript_product=60S acidic ribosomal protein P2 | location=Pf3D7_03_v3:407980-408318(+) | protein_length=112 | sequence_SO=chromosome | SO=protein_coding | is_pseudo=false
2.22239	2.04927	PF3D7_0314600.1	conserved protein, unknown function | transcript_product=conserved protein, unknown function | location=Pf3D7_03_v3:586555-587331(+) | protein_length=258 | sequence_SO=chromosome | SO=protein_coding | is_pseudo=false
2.22239	2.04927	PF3D7_1452700.1	U1 snRNP-associated protein, putative | transcript_product=U1 snRNP-associated protein, putative | location=Pf3D7_14_v3:2167219-2169540(+) | protein_length=336 | sequence_SO=chromosome | SO=protein_coding | is_pseudo=false
2	2.06783	PF3D7_0818000.1	U4/U6.U5 small nuclear ribonucleoprotein, putative | transcript_product=U4/U6.U5 small nuclear ribonucleoprotein, putative | location=Pf3D7_08_v3:821334-822452(+) | protein_length=372 | sequence_SO=chromosome | SO=protein_coding | is_pseudo=false
1.93289	4.55906	PF3D7_1460300.1	60S ribosomal protein L29, putative | transcript_product=60S ribosomal protein L29, putative | location=Pf3D7_14_v3:2459214-2459964(-) | protein_length=67 | sequence_SO=chromosome | SO=protein_coding | is_pseudo=false
1.73697	6.31105	PF3D7_1476300.1	Plasmodium exported protein (PHISTb), unknown function | transcript_product=Plasmodium exported protein (PHISTb), unknown function | location=Pf3D7_14_v3:3139140-3140982(+) | protein_length=572 | sequence_SO=chromosome | SO=protein_coding | is_pseudo=false
1.67807	4.3113	PF3D7_0917900.1	heat shock protein 70 | transcript_product=heat shock protein 70 | location=Pf3D7_09_v3:737985-740276(+) | protein_length=652 | sequence_SO=chromosome | SO=protein_coding | is_pseudo=false
1.41504	2.97094	PF3D7_1437900.1	HSP40, subfamily A | transcript_product=HSP40, subfamily A | location=Pf3D7_14_v3:1533329-1534947(+) | protein_length=424 | sequence_SO=chromosome | SO=protein_coding | is_pseudo=false
1.37851	2.03192	PF3D7_0507500.1	subtilisin-like protease 1 | transcript_product=subtilisin-like protease 1 | location=Pf3D7_05_v3:307490-309556(-) | protein_length=688 | sequence_SO=chromosome | SO=protein_coding | is_pseudo=false
1.07816	2.01435	PF3D7_1008700.1	tubulin beta chain | transcript_product=tubulin beta chain | location=Pf3D7_10_v3:360625-362480(-) | protein_length=445 | sequence_SO=chromosome | SO=protein_coding | is_pseudo=false
1.06451	2.29512	PF3D7_1246200.1	actin I | transcript_product=actin I | location=Pf3D7_12_v3:1920784-1921914(+) | protein_length=376 | sequence_SO=chromosome | SO=protein_coding | is_pseudo=false
0.966053	3.25049	PF3D7_0618300.1	60S ribosomal protein L27a, putative | transcript_product=60S ribosomal protein L27a, putative | location=Pf3D7_06_v3:768792-769456(+) | protein_length=148 | sequence_SO=chromosome | SO=protein_coding | is_pseudo=false
0.95858	7.03343	PF3D7_1408600.1	40S ribosomal protein S8e, putative | transcript_product=40S ribosomal protein S8e, putative | location=Pf3D7_14_v3:323317-324172(+) | protein_length=218 | sequence_SO=chromosome | SO=protein_coding | is_pseudo=false

## Sheet: CDC50C
Fold enrichment	-Log10 P-value	Accession	Annotation
10	2.4476	PF3D7_0525800.1	inner membrane complex protein 1g, putative | transcript_product=inner membrane complex protein 1g, putative | location=Pf3D7_05_v3:1071247-1072149(+) | protein_length=300 | sequence_SO=chromosome | SO=protein_coding | is_pseudo=false
10	2.4476	PF3D7_0802000.1	glutamate dehydrogenase, putative | transcript_product=glutamate dehydrogenase, putative | location=Pf3D7_08_v3:146089-150282(+) | protein_length=1397 | sequence_SO=chromosome | SO=protein_coding | is_pseudo=false
10	20	PF3D7_1029400.1	LEM3/CDC50 family protein, putative | transcript_product=LEM3/CDC50 family protein, putative | location=Pf3D7_10_v3:1200894-1202399(-) | protein_length=501 | sequence_SO=chromosome | SO=protein_coding | is_pseudo=false
10	20	PF3D7_1219600.1	aminophospholipid-transporting P-ATPase | transcript_product=aminophospholipid-transporting P-ATPase | location=Pf3D7_12_v3:785571-790673(-) | protein_length=1555 | sequence_SO=chromosome | SO=protein_coding | is_pseudo=false
3.32193	4.31284	PF3D7_1116800.1	heat shock protein 101 | transcript_product=heat shock protein 101 | location=Pf3D7_11_v3:636094-639511(-) | protein_length=906 | sequence_SO=chromosome | SO=protein_coding | is_pseudo=false
3.27591	6.84223	PF3D7_0102200.1	ring-infected erythrocyte surface antigen | transcript_product=ring-infected erythrocyte surface antigen | location=Pf3D7_01_v3:98819-102282(+) | protein_length=1085 | sequence_SO=chromosome | SO=protein_coding | is_pseudo=false
3.16993	2.00921	PF3D7_1436300.1	translocon component PTEX150 | transcript_product=translocon component PTEX150 | location=Pf3D7_14_v3:1479777-1482758(+) | protein_length=993 | sequence_SO=chromosome | SO=protein_coding | is_pseudo=false
2	2.77061	PF3D7_1451900.1	ribosome biogenesis protein TSR1, putative | transcript_product=ribosome biogenesis protein TSR1, putative | location=Pf3D7_14_v3:2128168-2131257(-) | protein_length=1029 | sequence_SO=chromosome | SO=protein_coding | is_pseudo=false
1.72247	3.64658	PF3D7_0507500.1	subtilisin-like protease 1 | transcript_product=subtilisin-like protease 1 | location=Pf3D7_05_v3:307490-309556(-) | protein_length=688 | sequence_SO=chromosome | SO=protein_coding | is_pseudo=false
1.41504	2.25191	PF3D7_1465900.1	40S ribosomal protein S3 | transcript_product=40S ribosomal protein S3 | location=Pf3D7_14_v3:2684141-2685534(+) | protein_length=221 | sequence_SO=chromosome | SO=protein_coding | is_pseudo=false
1.18057	2.43519	PF3D7_0917900.1	heat shock protein 70 | transcript_product=heat shock protein 70 | location=Pf3D7_09_v3:737985-740276(+) | protein_length=652 | sequence_SO=chromosome | SO=protein_coding | is_pseudo=false
1.1542	3.19822	PF3D7_1246200.1	actin I | transcript_product=actin I | location=Pf3D7_12_v3:1920784-1921914(+) | protein_length=376 | sequence_SO=chromosome | SO=protein_coding | is_pseudo=false
1.14359	5.58702	PF3D7_0618300.1	60S ribosomal protein L27a, putative | transcript_product=60S ribosomal protein L27a, putative | location=Pf3D7_06_v3:768792-769456(+) | protein_length=148 | sequence_SO=chromosome | SO=protein_coding | is_pseudo=false
1.09954	2.0366	PF3D7_0304400.1	60S ribosomal protein L44 | transcript_product=60S ribosomal protein L44 | location=Pf3D7_03_v3:217941-218489(+) | protein_length=104 | sequence_SO=chromosome | SO=protein_coding | is_pseudo=false
0.929611	2.10108	PF3D7_1476300.1	Plasmodium exported protein (PHISTb), unknown function | transcript_product=Plasmodium exported protein (PHISTb), unknown function | location=Pf3D7_14_v3:3139140-3140982(+) | protein_length=572 | sequence_SO=chromosome | SO=protein_coding | is_pseudo=false
0.910733	2.32343	PF3D7_1130100.1	60S ribosomal protein L38 | transcript_product=60S ribosomal protein L38 | location=Pf3D7_11_v3:1163094-1163357(-) | protein_length=87 | sequence_SO=chromosome | SO=protein_coding | is_pseudo=false
0.894131	7.73561	PF3D7_1408600.1	40S ribosomal protein S8e, putative | transcript_product=40S ribosomal protein S8e, putative | location=Pf3D7_14_v3:323317-324172(+) | protein_length=218 | sequence_SO=chromosome | SO=protein_coding | is_pseudo=false
0.77444	2.46182	PF3D7_0903900.1	60S ribosomal protein L32 | transcript_product=60S ribosomal protein L32 | location=Pf3D7_09_v3:185821-186383(+) | protein_length=131 | sequence_SO=chromosome | SO=protein_coding | is_pseudo=false
0.765535	2.01695	PF3D7_0312800.1	60S ribosomal protein L26, putative | transcript_product=60S ribosomal protein L26, putative | location=Pf3D7_03_v3:534239-535238(+) | protein_length=126 | sequence_SO=chromosome | SO=protein_coding | is_pseudo=false
0.736966	2.0417	PF3D7_0516900.1	60S ribosomal protein L2 | transcript_product=60S ribosomal protein L2 | location=Pf3D7_05_v3:712762-713772(-) | protein_length=260 | sequence_SO=chromosome | SO=protein_coding | is_pseudo=false
0.705257	2.45403	PF3D7_0322900.1	40S ribosomal protein S3A, putative | transcript_product=40S ribosomal protein S3A, putative | location=Pf3D7_03_v3:965553-966502(-) | protein_length=262 | sequence_SO=chromosome | SO=protein_coding | is_pseudo=false
